# Supplementary material for: Prevalence and Antimicrobial Resistances of Salmonella spp. Isolated from Wild Boars in Liguria Region, Italy
Source: Pathogens. 2021 May 7;10(5):568. doi: 10.3390/pathogens10050568 (PMC8151295; doi:10.3390/pathogens10050568)
Supplement: Supplementary file 1 [file pathogens-10-00568-s001.zip]

Archive with 1 entries (1 files):
- pathogens-1186864-supplementary.pdf
